# Supplementary material for: Unravel the Supremacy of Klebsiella variicola over Native Microbial Strains for Aroma-Enhancing Compound Production in Reconstituted Tobacco Concentrate through Metagenomic Analysis
Source: Metabolites. 2024 Mar 8;14(3):158. doi: 10.3390/metabo14030158 (PMC10971923; doi:10.3390/metabo14030158)
Supplement: Supplementary file 1 [file metabolites-14-00158-s001.zip]

Archive with 1 entries (1 files):
- metabolites-2813845-supplementary.pdf
